# Supplementary material for: CsGDH2.1 negatively regulates theanine accumulation in late-spring tea plants (Camellia sinensis var. sinensis)
Source: Hortic Res. 2022 Nov 3;10(1):uhac245. doi: 10.1093/hr/uhac245 (PMC9832843; doi:10.1093/hr/uhac245)
Supplement: Web_Material_uhac245 [file web_material_uhac245.zip › Table S1.xlsx]

## Sheet: Table S1
Table S1 primers used in this study.
	Name	Gene ID		Sequence(5'-3')
				F			R
Gateway Primers	CsGDH2.1	TEA009809.1		GGGGACAAGTTTGTACAAAAAAGCAGGCTTCATGAACGCTCTTGCCGC			GGGGACCACTTTGTACAAGAAAGCTGGGTCTCACGCTTCCCAACCCC
	CsGDH2.2	TEA031206.1		GGGGACAAGTTTGTACAAAAAAGCAGGCTTCATGAACGCTCTCGCCG			GGGGACCACTTTGTACAAGAAAGCTGGGTCTTATGCTTCCCATCCTCTTAATA
Gene clong Primers	CsGDH2.1	TEA009809.1		GGAATTCATGGCTATGAACGCTCTTGC			AAGGAAAAAAGCGGCCGCTCACGCTTCCCAACCCCTTA
	CsGDH2.2	TEA031206.1		TCCCCCGGGATGGACTCGAGCGGTGG			AAGGAAAAAAGCGGCCGCTTATGCTTCCCATCCTCTTAATACAG
qRT-PCR Primers	CsGDH2.1	TEA009809.1		ATGTGGGACGAAGAGAAGGTG			GCAACACGATTCACTCCCAG
	CsGDH2.2	TEA031206.1		GCCAGATTCCGCATCCAGAGA			CGTCGTCTTCGTTGAGGAGGA
Recombinant expression Primers	CsGDH2.1	TEA009809.1		GGAATTCATGGCTATGAACGCTCTTGC			AAGGAAAAAAGCGGCCGCTCACGCTTCCCAACCCCTTA
	CsGDH2.2	TEA031206.1		GGAATTCATGAACGCTCTCGCCG			CCGCTCGAGTTATGCTTCCCATCCTCTTAATA
Yeast complementation assay Primers	CsGDH2.1	TEA009809.1		GACTAGTATGGCTATGAACGCTCTTGC			GGAATTCTCACGCTTCCCAACCCC
	CsGDH2.2	TEA031206.1		GGAATTCATGAACGCTCTCGCCG			CCGCTCGAGTTATGCTTCCCATCCTCTTAATA
